# Supplementary material for: Concomitant Botulinum Toxin Injections for Neurogenic Detrusor Overactivity and Spasticity—A Retrospective Analysis of Practice and Safety
Source: Toxins (Basel). 2024 May 28;16(6):252. doi: 10.3390/toxins16060252 (PMC11209118; doi:10.3390/toxins16060252)
Supplement: Supplementary file 1 [file toxins-16-00252-s001.zip]

Archive with 1 entries (1 files):
- toxins-2940597-supplementary.pdf
